# Supplementary material for: Non-targeted metabolomics aids in sex pheromone identification: a proof-of-concept study with the triangulate cobweb spider, Steatoda triangulosa
Source: Sci Rep. 2023 Oct 27;13:18426. doi: 10.1038/s41598-023-44948-0 (PMC10611747; doi:10.1038/s41598-023-44948-0)
Supplement: Supplementary file 1 — Supplementary Information 1. [file 41598_2023_44948_MOESM1_ESM.xlsx]

## Sheet: Sheet1
blend3	webextract	vwe	Sgserine	deletion	wraptime3	Sgiso	Liso	Lbut	dblend3
7	0	3	100	Sgiso	2	2	0	0	1
114.2	0	0	0	Sgiso	0	0	1	0	2
222.3	3.7	0	0	Sgiso	0	0	0	0	2
0	7.9	0	0	Sgiso	0	0	0	0	22
0	0	104	0	Sgiso	0	0	0	0	53
0	107.9	61	0	Sgiso	1	1	0	0	0
97.1	72	19	0	Sgiso	86	86	0	0	0
11.4	0	58	0	Sgiso	10	10	0	0	0
0	0	148	0	Sgiso	0	0	0	0	1
4.6	28.3	3	31	Sgiso	0	0	13	0	50
31	0	156	0	Sgiso	0	0	0	0	0
0	164	16	0	Sgiso	17	17	1	0	14
0	31.1	0	6	Sgiso	0	0	0	0	0
108.4	86.4	26	0	Sgiso	0	0	0	0	76
0	9	5	0	Sgiso	116	116	0	0	0
0	0	0	0	Liso	0
0	1.1	0	0	Liso	1
0	0	0	0	Liso	0
0	0	2	0	Liso	0
1.5	51.6	83	0	Liso	0
				Liso	0
				Liso	0
				Liso	0
				Liso	0
				Liso	13
				Liso	0
				Liso	1
				Liso	0
				Liso	0
				Liso	0
				Lbut	0
				Lbut	0
				Lbut	0
				Lbut	0
				Lbut	0
				Lbut	0
				Lbut	0
				Lbut	0
				Lbut	0
				Lbut	0
				Lbut	0
				Lbut	0
				Lbut	0
				Lbut	0
				Lbut	0
				3blend	1
				3blend	2
				3blend	2
				3blend	22
				3blend	53
				3blend	0
				3blend	0
				3blend	0
				3blend	1
				3blend	50
				3blend	0
				3blend	14
				3blend	0
				3blend	76
				3blend	0
