# Supplementary material for: Non-targeted metabolomics aids in sex pheromone identification: a proof-of-concept study with the triangulate cobweb spider, Steatoda triangulosa
Source: Sci Rep. 2023 Oct 27;13:18426. doi: 10.1038/s41598-023-44948-0 (PMC10611747; doi:10.1038/s41598-023-44948-0)
Supplement: Supplementary file 2 — Supplementary Information 2. [file 41598_2023_44948_MOESM2_ESM.xlsx]

## Sheet: Sheet 1
fold	direction change	mzmed	rtmed
560.857	UP	186.118	4.60368
341.733	UP	274.172	4.58685
197.409	UP	569.318	4.58684
139.57	UP	570.321	4.587
75.8277	UP	204.128	4.60368
73.6265	UP	547.336	4.587
55.4437	UP	187.121	4.60368
42.5559	UP	275.175	4.58685
41.7758	UP	548.339	4.587
41.7443	UP	591.301	4.58702
37.9456	UP	260.156	4.42028
34.6	UP	340.126	0.619208
23.0879	UP	296.154	4.58685
23.0273	UP	318.137	4.59518
21.7164	UP	335.043	5.38693
19.539	UP	282.139	4.4121
18.7081	UP	571.319	4.58702
17.7151	UP	255.068	0.619208
16.2936	DOWN	164.084	5.58718
16.2777	UP	312.129	4.58702
15.6327	UP	271.043	0.619208
15.4772	UP	592.304	4.58702
15.3715	UP	276.177	4.58702
14.4944	UP	244.234	5.15384
13.7579	UP	236.066	5.97922
13.4602	UP	391.107	5.97095
13.3303	UP	500.205	5.33723
12.6824	UP	297.157	4.58685
11.7735	DOWN	707.301	5.57074
11.4648	DOWN	708.304	5.57067
11.379	UP	254.144	0.985517
11.3789	UP	222.154	3.77007
11.2481	UP	311.073	0.619083
10.7785	UP	585.286	4.58702
10.1337	UP	393.103	5.97043
9.74769	DOWN	709.307	5.57074
9.61953	UP	374.984	5.38725
9.50215	DOWN	253.187	5.08711
9.20121	UP	258.212	4.08681
9.08078	UP	310.17	4.73705
8.84908	DOWN	163.08	5.5873
8.75271	UP	231.221	4.82025
7.92709	DOWN	551.37	5.63732
7.92	DOWN	360.19	5.57082
7.85599	DOWN	595.396	5.62059
7.72749	DOWN	499.243	4.70333
7.66516	DOWN	639.423	5.60387
7.64873	DOWN	293.217	5.15393
7.46978	UP	268.122	4.18688
7.17832	DOWN	710.311	5.57091
7.03483	DOWN	683.45	5.5709
6.80566	DOWN	344.166	5.5709
6.56778	DOWN	640.427	5.60387
6.48396	UP	343.139	5.88743
6.46381	DOWN	500.247	4.70328
6.12783	DOWN	343.163	5.58682
6.09858	DOWN	771.505	5.5368
5.94859	DOWN	150.067	5.28728
5.93253	DOWN	652.24	5.28707
5.92359	DOWN	546.413	5.65368
5.88307	DOWN	590.441	5.62065
5.69936	DOWN	651.237	5.28675
5.64282	UP	230.217	4.82008
5.60481	DOWN	149.064	5.28722
5.47394	UP	501.209	5.33692
5.4463	DOWN	634.468	5.60377
5.35269	DOWN	653.243	5.28692
5.26672	DOWN	766.549	5.53723
5.18085	DOWN	678.494	5.57052
5.09698	UP	346.244	5.07033
5.02438	UP	116.056	5.30389
4.97583	UP	623.091	5.25355
4.95977	UP	347.229	5.33723
4.91391	DOWN	722.522	5.55391
4.86415	UP	359.134	5.88753
4.85766	DOWN	449.299	5.48722
4.8346	DOWN	727.478	5.55397
4.79876	UP	507.242	5.32063
4.70157	DOWN	381.12	5.57045
4.6176	UP	704.231	5.8874
4.50386	DOWN	382.123	5.57082
4.49568	DOWN	502.386	5.67061
4.48153	UP	326.249	5.33723
4.38934	UP	529.224	5.33723
4.36921	UP	348.232	5.33725
4.3569	UP	259.174	5.28723
4.28532	UP	311.185	5.45413
4.27196	UP	375.13	5.72068
4.22682	DOWN	366.149	5.57074
4.16565	UP	530.227	5.32881
4.15828	DOWN	365.146	5.57074
4.12237	UP	703.229	5.88748
4.11242	UP	325.246	5.33727
4.09331	UP	208.101	4.58702
4.08323	DOWN	463.315	5.68733
4.0332	UP	287.08	5.30392
4.00243	DOWN	367.152	5.57082
3.90256	DOWN	354.092	5.28718
3.85084	DOWN	353.089	5.28725
3.79063	DOWN	315.134	5.28718
3.75781	UP	298.158	4.58702
3.68834	UP	293.145	4.58702
3.63531	DOWN	585.548	5.13725
3.615	UP	705.227	5.88742
3.55669	UP	672.468	5.33692
3.54856	UP	353.147	5.72037
3.53472	DOWN	338.117	5.28716
3.52629	UP	591.102	5.30392
3.52465	DOWN	315.15	5.30387
3.49651	UP	592.104	5.30373
3.41185	UP	593.1	5.30393
3.38702	UP	287.094	4.98713
3.32319	DOWN	467.183	5.03715
3.31153	DOWN	262.12	4.70324
3.24196	DOWN	261.117	4.70324
3.24151	DOWN	239.134	4.70355
3.17201	UP	493.293	5.18687
3.15372	DOWN	332.162	5.28692
3.11977	UP	238.15	1.61966
3.11091	UP	307.234	5.33723
3.10062	DOWN	339.121	5.28728
3.09416	UP	515.277	5.18688
3.08966	UP	281.089	5.25388
3.05049	DOWN	240.138	4.7034
3.04078	DOWN	678.295	5.62068
3.03603	DOWN	337.114	5.28722
3.01603	UP	271.099	5.0205
2.91668	UP	308.237	5.33707
2.91287	DOWN	419.287	5.71234
2.89599	DOWN	634.388	5.30396
2.8953	DOWN	677.292	5.62063
2.89243	DOWN	316.159	5.27073
2.88746	DOWN	323.159	5.10393
2.87186	DOWN	443.179	4.31967
2.85541	UP	516.28	5.18718
2.80361	UP	494.296	5.18718
2.74903	UP	395.3	5.65372
2.74219	UP	403.243	5.85435
2.73851	UP	577.348	5.60398
2.66739	UP	363.22	5.3541
2.64957	DOWN	290.217	5.10363
2.54827	UP	302.253	5.93743
2.50665	DOWN	177.06	5.03742
2.44365	UP	425.226	5.85428
2.43719	UP	671.465	5.33707
2.30936	DOWN	305.255	5.82888
2.29488	DOWN	268.27	6.03752
2.29274	DOWN	269.144	4.4039
2.28902	DOWN	764.406	5.55411
2.28608	UP	329.177	5.85401
2.26955	UP	308.267	5.8043
2.26718	DOWN	763.4	5.554
2.26106	UP	697.675	6.00378
2.25682	UP	559.529	5.90418
2.24721	UP	317.217	5.53697
2.23729	UP	450.085	5.53728
2.22121	UP	452.082	5.53719
2.20447	DOWN	245.085	5.0371
2.18996	DOWN	233.085	4.31999
2.18628	UP	560.529	5.9041
2.18138	DOWN	254.255	5.82078
2.17826	UP	647.28	5.62065
2.13887	UP	648.283	5.62065
2.12846	UP	698.677	6.0037
2.12801	UP	426.229	5.85433
2.1174	DOWN	269.271	6.04577
2.10236	DOWN	409.321	5.65384
2.09696	DOWN	270.286	5.48755
2.08825	DOWN	237.225	5.82067
2.06453	UP	295.234	5.53712
2.05555	DOWN	408.318	5.65384
2.05021	DOWN	627.483	5.7372
2.04969	DOWN	230.254	5.2201
2.04786	DOWN	243.257	5.90435
2.04672	DOWN	296.266	5.42061
2.03203	UP	225.167	5.50363
2.02661	DOWN	451.375	5.83749
2.02515	DOWN	299.119	4.6369
2.02469	DOWN	305.272	5.13745
2.02136	DOWN	234.088	4.32007
2.01643	UP	533.091	6.10415
2.00269	DOWN	255.257	5.82073
2.00147	UP	535.09	6.10407
2.00138	UP	536.092	6.1039
1.98932	UP	329.014	5.3204
1.98697	UP	277.214	5.5206
1.98594	DOWN	282.287	5.13705
1.98307	DOWN	583.454	5.75387
1.97938	DOWN	283.29	5.13695
1.97872	DOWN	405.272	5.50375
1.97706	DOWN	561.412	5.78737
1.97364	UP	545.43	5.8372
1.96329	UP	649.285	5.62056
1.95269	DOWN	562.415	5.78725
1.9345	DOWN	506.157	5.63722
1.93127	DOWN	242.254	5.90427
1.9305	UP	490.143	6.03738
1.91425	UP	534.094	6.1039
1.90501	DOWN	317.18	4.95388
1.89828	DOWN	539.428	5.78737
1.84587	DOWN	240.128	4.98722
1.83961	DOWN	453.404	5.92082
1.8344	DOWN	318.249	5.42061
1.83169	DOWN	297.268	5.42058
1.83157	DOWN	605.436	5.75387
1.83139	UP	321.248	5.77088
1.82976	DOWN	559.432	5.80392
1.81996	DOWN	304.269	5.13745
1.8177	DOWN	375.26	5.73734
1.81629	DOWN	473.357	5.8374
1.80865	DOWN	262.141	1.19413
1.80568	DOWN	649.466	5.73735
1.80166	DOWN	323.109	1.18622
1.79459	DOWN	228.237	5.7707
1.79355	DOWN	277.111	1.20245
1.79068	UP	491.138	6.03738
1.78631	UP	492.14	6.03728
1.78447	UP	330.181	5.62065
1.77859	UP	303.237	5.23698
1.77357	DOWN	603.459	5.73703
1.77348	UP	369.134	5.77916
1.75846	UP	319.233	5.68704
1.75629	UP	383.08	5.88758
1.75255	UP	203.059	0.4273
1.74533	DOWN	279.107	5.23723
1.73917	DOWN	407.345	5.87075
1.73421	DOWN	693.494	5.70394
1.72538	DOWN	429.33	5.87057
1.71775	UP	360.332	6.0037
1.71607	DOWN	650.47	5.73717
1.71486	DOWN	320.264	5.30377
1.69941	DOWN	261.138	1.1862
1.69812	DOWN	474.359	5.83738
1.6962	DOWN	556.456	5.78737
1.68655	UP	377.239	5.62033
1.67317	DOWN	600.482	5.75422
1.67168	UP	263.244	5.92068
1.6625	DOWN	495.403	5.80433
1.6585	UP	617.613	5.92068
1.65616	DOWN	515.404	5.8704
1.65116	UP	524.376	6.00428
1.64465	UP	214.186	4.60368
1.64376	DOWN	352.33	5.98752
1.63999	UP	655.27	4.47023
1.63754	UP	523.372	6.01233
1.63734	DOWN	337.338	5.85401
1.63491	DOWN	645.512	5.73745
1.63478	DOWN	512.429	5.82072
1.63162	DOWN	275.153	3.43692
1.62844	DOWN	557.459	5.78712
1.61993	DOWN	644.51	5.73735
1.61411	UP	297.249	5.68733
1.61361	UP	343.304	4.87042
1.60721	UP	335.135	5.62067
1.60465	DOWN	200.206	5.37045
1.60453	UP	299.266	5.7707
1.60337	DOWN	249.189	5.22028
1.60258	DOWN	385.302	5.88751
1.60187	UP	618.615	5.92058
1.60019	UP	245.232	5.92075
1.59453	UP	172.121	5.88767
1.59253	UP	281.273	5.92075
1.58985	DOWN	517.385	5.82022
1.58702	DOWN	341.275	5.92087
1.58641	UP	561.502	5.25415
1.5856	UP	436.131	5.85403
1.5831	DOWN	423.191	5.70391
1.57373	DOWN	688.537	5.70402
1.57363	UP	437.127	5.85406
1.5727	DOWN	601.484	5.75383
1.56914	DOWN	468.401	5.83732
1.56519	DOWN	312.334	6.12062
1.56389	DOWN	296.135	4.55385
1.56316	UP	750.619	6.00416
1.55803	DOWN	336.335	5.85387
1.55427	UP	346.139	5.45372
1.55277	DOWN	430.333	5.87073
1.55198	UP	279.239	5.41231
1.54861	UP	441.141	6.06246
1.54798	DOWN	263.089	5.08718
1.54381	UP	390.117	4.46988
1.54311	UP	264.247	5.92078
1.54099	UP	281.255	5.25346
1.53761	DOWN	518.389	5.82038
1.53608	UP	352.112	5.62065
1.53516	UP	336.139	5.62067
1.53434	UP	345.145	5.45393
1.52694	UP	324.298	5.72037
1.51454	UP	361.336	6.00438
1.50775	UP	633.286	4.4539
1.50549	DOWN	737.522	5.68715
1.50376	UP	439.144	6.054
1.50302	UP	387.175	5.7204
1.5029	DOWN	285.286	5.58727
1.49988	UP	438.129	5.85368
1.49965	UP	675.409	5.63707
1.49897	DOWN	311.178	4.9874
1.49233	UP	351.111	5.62065
1.49167	DOWN	424.373	5.87073
1.48788	UP	280.271	5.92068
1.48696	DOWN	267.275	5.58717
1.4843	UP	593.345	5.36213
1.4838	DOWN	457.362	5.40342
1.48011	UP	421.244	5.53741
1.47718	UP	293.216	5.47048
1.4747	UP	349.071	5.43707
1.47256	UP	676.408	5.63732
1.46849	UP	603.933	5.43715
1.46479	UP	581.919	5.5037
1.46221	DOWN	279.082	0.802
1.46038	UP	617.948	5.56249
1.45838	UP	271.234	5.47062
1.45519	UP	374.312	6.0041
1.44707	DOWN	216.202	4.35388
1.44599	DOWN	286.289	5.58747
1.4456	DOWN	264.092	5.08718
1.43817	DOWN	239.155	1.20254
1.43388	UP	258.257	6.00385
1.42864	DOWN	269.255	5.65372
1.42192	UP	326.313	6.0538
1.41898	DOWN	305.165	2.23612
1.41831	UP	328.329	5.67038
1.41782	DOWN	205.092	5.63755
1.41747	UP	422.247	5.53741
1.41603	UP	620.93	5.57075
1.41268	UP	551.908	5.82901
1.40922	UP	419.098	4.03699
1.40731	DOWN	218.112	0.802133
1.40669	UP	294.131	4.55364
1.40638	DOWN	513.431	5.82046
1.39014	UP	244.145	5.48728
1.38844	UP	341.298	5.72068
1.38562	UP	257.254	6.0041
1.38381	DOWN	319.295	5.92075
1.3825	DOWN	404.135	5.10383
1.38246	UP	573.921	5.7537
1.37952	DOWN	217.204	4.35388
1.37766	DOWN	380.346	5.88743
1.36728	UP	309.25	6.18762
1.36647	UP	595.935	5.67036
1.36137	UP	278.255	5.68753
1.36123	UP	503.419	5.43711
1.35852	DOWN	732.564	5.68715
1.35668	DOWN	217.11	0.802067
1.3541	DOWN	289.162	5.43755
1.34938	UP	263.244	5.25392
1.34826	DOWN	435.228	5.38719
1.33904	UP	239.243	6.00404
1.33831	UP	435.129	5.85404
1.33568	DOWN	445.326	5.43727
1.32944	DOWN	569.329	3.83705
1.32942	UP	392.152	4.47012
1.32562	UP	283.27	6.07902
1.32242	UP	211.211	6.20418
1.32212	UP	339.13	4.4703
1.32098	DOWN	349.191	3.48692
1.31747	DOWN	239.077	5.62065
1.31628	UP	489.14	6.03738
1.31597	DOWN	359.232	5.23747
1.31566	DOWN	393.22	3.62
1.31446	UP	449.108	5.63708
1.31353	UP	704.534	5.70393
1.31043	UP	243.143	5.48728
1.30859	DOWN	206.096	5.63732
1.30812	DOWN	371.324	5.99567
1.30484	UP	357.271	5.47054
1.29839	UP	229.222	6.204
1.29812	UP	240.245	6.00398
1.29663	DOWN	241.147	4.68677
1.29342	UP	270.286	5.73749
1.28546	UP	300.297	5.98745
1.28218	UP	374.141	4.47017
1.27946	UP	265.259	6.08713
1.2776	UP	703.529	5.70428
1.27505	DOWN	369.307	5.53714
1.27181	DOWN	525.301	3.80372
1.26352	UP	642.944	5.47088
1.26326	UP	517.212	4.4704
1.2624	UP	415.198	6.12075
1.26086	UP	344.143	5.45388
1.24732	DOWN	91.0567	5.6372
1.24468	UP	237.183	4.46988
1.2444	DOWN	611.303	4.4539
1.23463	DOWN	393.305	6.0043
1.23215	UP	577.149	5.50395
1.22798	UP	224.207	5.9042
1.22498	DOWN	419.398	6.12045
1.22297	DOWN	455.42	6.10382
1.22166	UP	291.261	5.48733
1.21307	DOWN	456.424	6.08758
1.21226	DOWN	776.591	5.67023
1.20891	UP	393.295	5.0541
1.20853	DOWN	247.173	6.37117
1.20815	UP	236.169	4.60342
1.20711	UP	471.194	4.5534
1.20277	DOWN	338.351	5.97082
1.19579	UP	477.403	6.10442
1.19273	UP	396.341	5.44543
1.18844	DOWN	257.143	4.16978
1.18825	DOWN	437.41	6.12048
1.18477	DOWN	481.275	3.76998
1.18453	DOWN	321.323	5.9705
1.18149	UP	226.958	6.35421
1.17895	UP	539.516	6.0538
1.17881	DOWN	301.293	6.33753
1.17711	UP	363.26	5.70363
1.17602	DOWN	437.247	3.70367
1.17007	UP	364.263	5.70368
1.16836	DOWN	250.184	4.7704
1.1676	DOWN	297.247	5.95417
1.16757	DOWN	389.261	4.33721
1.16289	DOWN	356.103	4.5539
1.15984	DOWN	279.17	5.68738
1.15913	UP	386.172	5.70405
1.15501	DOWN	149.028	5.654
1.15251	DOWN	336.335	5.48755
1.15092	DOWN	201.19	5.72068
1.15028	UP	207.141	4.75353
1.14807	DOWN	279.166	6.02073
1.14799	UP	478.406	6.10437
1.14716	DOWN	278.217	5.10359
1.14664	DOWN	274.178	3.97043
1.1434	DOWN	340.356	5.97081
1.14283	DOWN	339.354	5.97091
1.14244	UP	256.27	4.98717
1.14106	DOWN	228.202	4.7704
1.14028	DOWN	392.297	6.02084
1.13922	UP	402.301	5.45392
1.13735	DOWN	313.153	5.62072
1.13335	UP	579.309	5.68704
1.13315	UP	242.218	4.9368
1.13253	DOWN	280.172	5.68743
1.13253	DOWN	528.139	5.63722
1.13228	DOWN	391.294	6.0208
1.12631	UP	317.147	4.47006
1.12616	DOWN	215.116	4.55373
1.12478	UP	401.294	5.45393
1.12368	DOWN	338.948	5.97091
1.11714	UP	594.176	5.50385
1.11643	DOWN	337.338	5.48738
1.11497	DOWN	306.119	4.55385
1.11465	DOWN	361.244	5.52056
1.10799	UP	565.533	6.07047
1.10709	DOWN	273.175	3.97039
1.09593	DOWN	197.195	4.46995
1.0931	DOWN	255.169	4.8707
1.09155	UP	302.153	5.68727
1.09089	DOWN	226.186	4.53657
1.08831	UP	251.132	5.42059
1.08702	DOWN	332.221	4.17002
1.08682	UP	531.345	4.45382
1.08174	DOWN	113.136	6.03712
1.08024	DOWN	367.236	4.55367
1.0789	DOWN	351.004	5.05376
1.07826	DOWN	331.218	4.17044
1.07794	UP	413.277	6.05393
1.07641	DOWN	803.563	6.05383
1.07558	UP	425.298	5.32057
1.07083	DOWN	279.194	5.68702
1.06828	UP	414.28	6.05388
1.06692	UP	399.261	5.55365
1.06144	DOWN	599.131	5.50395
1.06137	DOWN	183.176	5.72068
1.05932	DOWN	271.195	4.83715
1.05894	DOWN	272.264	5.55378
1.05636	DOWN	271.11	4.55385
1.05461	UP	199.136	4.32037
1.05428	UP	210.19	5.90423
1.05243	UP	275.285	6.42122
1.05143	DOWN	331.014	5.05383
1.0508	UP	117.021	5.7043
1.05074	UP	383.217	5.637
1.04984	DOWN	476.32	3.76982
1.04851	DOWN	251.007	5.05388
1.04827	UP	274.281	6.42106
1.04585	DOWN	327.017	5.05385
1.04579	UP	277.148	4.87043
1.04406	DOWN	309.23	4.17044
1.04359	DOWN	329.016	5.05382
1.04289	UP	275.263	5.9708
1.04045	DOWN	272.209	4.83665
1.03676	DOWN	314.162	5.62053
1.03389	UP	327.239	5.80437
1.03284	UP	352.994	5.05388
1.03253	UP	469.4	5.8209
1.03103	UP	398.253	5.05412
1.02991	DOWN	675.693	5.95442
1.02937	DOWN	222.153	4.42012
1.02793	UP	376.269	5.05392
1.02701	UP	290.277	6.47063
1.02559	DOWN	266.18	4.53657
1.02458	UP	252.164	4.38698
1.02369	UP	301.149	5.68733
1.02062	DOWN	259.138	4.98698
1.01948	UP	641.42	5.68733
1.01742	UP	216.147	4.55385
1.01478	DOWN	400.267	5.53752
1.01304	UP	349	5.05385
1.012	DOWN	334.319	5.77042
1.00915	DOWN	299.191	4.88678
1.00677	DOWN	676.696	5.96232
1.00657	DOWN	289.169	3.51164
